# Supplementary material for: A Qualitative Study on Engaged Families’ Experiences with Long-Term Follow-Up Care in the Colorado/Wyoming Newborn Screening System
Source: Int J Neonatal Screen. 2024 Sep 11;10(3):61. doi: 10.3390/ijns10030061 (PMC11417874; doi:10.3390/ijns10030061)
Supplement: Supplementary file 1 [file IJNS-10-00061-s001.zip]

Archive with 1 entries (1 files):
- IJNS-3136921-supplementary.pdf
